# Supplementary material for: Identification of domains in Plasmodium falciparum proteins of unknown function using DALI search on AlphaFold predictions
Source: Sci Rep. 2024 May 8;14:10527. doi: 10.1038/s41598-024-60058-x (PMC11079077; doi:10.1038/s41598-024-60058-x)
Supplement: Supplementary file 1 — Supplementary Information 1. [file 41598_2024_60058_MOESM1_ESM.xlsx]

## Sheet: Tabelle1
			Annotated in query (Pfam v36)		Found in search
Gene ID	Product Description	UniProt ID	Domain	PF number	Domain	PF number	Z score	Annotation vs search result
PF3D7_0100100	erythrocyte membrane protein 1, PfEMP1	Q9NFB6	NTS	PF15447	-	-	-	B - annotated and not found
PF3D7_0100100	erythrocyte membrane protein 1, PfEMP1	Q9NFB6	Duffy_binding	PF05424	Duffy_binding	PF05424	38.8	A - annotated and found
PF3D7_0100100	erythrocyte membrane protein 1, PfEMP1	Q9NFB6	PFEMP1 DBL domain	PF03011	-	-	-	B - annotated and not found
PF3D7_0100100	erythrocyte membrane protein 1, PfEMP1	Q9NFB6	Duffy_binding	PF05424	-	-	-	B - annotated and not found
PF3D7_0100100	erythrocyte membrane protein 1, PfEMP1	Q9NFB6	Cysteine-Rich Interdomain Region 1 gamma	PF18562	-	-	-	B - annotated and not found
PF3D7_0100100	erythrocyte membrane protein 1, PfEMP1	Q9NFB6	DBL	PF03011	-	-	-	B - annotated and not found
PF3D7_0100100	erythrocyte membrane protein 1, PfEMP1	Q9NFB6	ATS	PF15445	-	-	-	B - annotated and not found
PF3D7_0100200	rifin	Q9NFB5	RIFIN	PF02009	RIFIN	PF02009	11.2	A - annotated and found
PF3D7_0100300	erythrocyte membrane protein 1, PfEMP1	Q9NFB4	N-terminal segments of PfEMP1	PF15447	N-terminal segments of PfEMP1	PF15447	39.6	A - annotated and found
PF3D7_0100300	erythrocyte membrane protein 1, PfEMP1	Q9NFB4	PFEMP1 DBL domain	PF03011	Duffy_binding	PF05424	39.6	A - annotated and found
PF3D7_0100300	erythrocyte membrane protein 1, PfEMP1	Q9NFB4	PFEMP1 DBL domain	PF03011	-	-	-	B - annotated and not found
PF3D7_0100300	erythrocyte membrane protein 1, PfEMP1	Q9NFB4	Duffy_binding	PF05424	Duffy_binding	PF05424	25.7	A - annotated and found
PF3D7_0100300	erythrocyte membrane protein 1, PfEMP1	Q9NFB4	ATS	PF15445	-	-	-	B - annotated and not found
PF3D7_0100400	rifin	Q9NFB3	RIFIN	PF02009	RIFIN	PF02009	13	A - annotated and found
PF3D7_0100600	rifin	Q9NFB2	RIFIN	PF02009	RIFIN	PF02009	14.1	A - annotated and found
PF3D7_0100800	rifin	Q9NFB0	RIFIN	PF02009	-	-	-	B - annotated and not found
PF3D7_0100900	rifin	Q9NFA9	RIFIN	PF02009	RIFIN	PF02009	9.6	A - annotated and found
PF3D7_0101000	rifin	B9ZSH6	RIFIN	PF02009	RIFIN	PF02009	8.5	A - annotated and found
PF3D7_0101100	exported protein family 4	O97308	-	-	-	-	-	-
PF3D7_0101300	Pfmc-2TM Maurer's cleft two transmembrane protein	B9ZSH7	-	-	-	-	-	-
PF3D7_0101600	rifin	Q8I2C1	RIFIN	PF02009	RIFIN	PF02009	14.9	A - annotated and found
PF3D7_0101800	stevor	Q8I2C0	Stevor	PF17410	-	-	-	B - annotated and not found
PF3D7_0101900	rifin	Q8I2B9	RIFIN	PF02009	RIFIN	PF02009	13.5	A - annotated and found
PF3D7_0102200	ring-infected erythrocyte surface antigen	Q8I0U6	PRESAN	PF09687	-	-	-	B - annotated and not found
PF3D7_0102200	ring-infected erythrocyte surface antigen	Q8I0U6	DnaJ	PF00226	DnaJ	PF00226	10.7	A - annotated and found
PF3D7_0102200	ring-infected erythrocyte surface antigen	Q8I0U6	DnaJ_X	PF14308	-	-	-	B - annotated and not found
PF3D7_0102500	erythrocyte binding antigen-181	Q8I2B4	Duffy_binding	PF05424	Duffy_binding	PF05424	26.5	A - annotated and found
PF3D7_0102500	erythrocyte binding antigen-181	Q8I2B4	Duffy_binding	PF05424	Duffy_binding	PF05424	25.7	A - annotated and found
PF3D7_0102500	erythrocyte binding antigen-181	Q8I2B4	PFEMP1 DBP domain	PF03011	PFEMP1 DBP domain	PF03011	25.2	A - annotated and found
PF3D7_0102500	erythrocyte binding antigen-181	Q8I2B4	Erythrocyte binding antigen 175	PF11556	-	-	-	B - annotated and not found
PF3D7_0102600	serine/threonine protein kinase, FIKK family	B9ZSH8	Pkinase	PF00069	Pkinase	PF00069	21.7	A - annotated and found
PF3D7_0102700	merozoite-associated tryptophan-rich antigen	Q8I2B3	TryThrA	PF12319	-	-	-	B - annotated and not found
PF3D7_0102800	seipin domain-containing protein, putative	Q8I2B2	Seipin	PF06775	Seipin	PF06775	15.1	A - annotated and found
PF3D7_0102900	aspartate--tRNA ligase	Q8I2B1	OB-fold nucleic acid binding domain	PF01336	OB-fold nucleic acid binding domain	PF01336	47.2	A - annotated and found
PF3D7_0102900	aspartate--tRNA ligase	Q8I2B1	tRNA-synt_2	PF00152	tRNA-synt_2	PF00152	47.2	A - annotated and found
PF3D7_0103000	vacuolar protein sorting-associated protein VTA1, putative	B9ZSH9	Vta1	PF04652	Vta1	PF04652	13.5	A - annotated and found
PF3D7_0103000	vacuolar protein sorting-associated protein VTA1, putative	B9ZSH9	Vta1 C-terminal domain	PF18097	-	-	-	B - annotated and not found
PF3D7_0103100	vacuolar protein sorting-associated protein 51, putative	Q8I2A9	-	-	-	-	-	-
PF3D7_0103200	nucleoside transporter 4	Q8I2A8	Nucleoside transporter	PF01733	Nucleoside transporter	PF01733	40.7	A - annotated and found
PF3D7_0103600	ATP-dependent DNA/RNA helicase PSH1	Q8I2A4	DEAD	PF00270	-	-	-	B - annotated and not found
PF3D7_0103600	ATP-dependent DNA/RNA helicase PSH1	Q8I2A4	Helicase_C	PF00271	Helicase_C	PF00271	19.1	A - annotated and found
PF3D7_0103700	L-seryl-tRNA(Sec) kinase, putative	Q8I2A3	AAA domain	PF13238	-	-	-	B - annotated and not found
PF3D7_0103800	actin-related protein ARP1, putative	Q8I2A2	Actin	PF00022	Actin	PF00022	53.9	A - annotated and found
PF3D7_0103900	parasite-infected erythrocyte surface protein	Q8I2A1	Lectin_leg-like	PF03388	Lectin_leg-like	PF03388	18.9	A - annotated and found
PF3D7_0104000	thrombospondin-related sporozoite protein	Q8I2A0	TSP1_CCN	PF19035	-	-	-	B - annotated and not found
PF3D7_0104100	protein E140, putative	Q8I299	Prominin	PF05478	-	-	-	B - annotated and not found
PF3D7_0104200	StAR-related lipid transfer protein	Q8I298	-	-	START	PF01852	18.9	C - found but not annotated
PF3D7_0104400	4-hydroxy-3-methylbut-2-enyl diphosphate reductase	Q8I295	LYTB	PF02401	LYTB	PF02401	43.3	A - annotated and found
PF3D7_0104700	major facilitator superfamily-related transporter, putative	Q8I292	MFS_1	PF07690	MFS transporter superfamily	IPR036259 (includes PF01770)	28.1	A - annotated and found
PF3D7_0104800	novel putative transporter 1, putative	Q8I291	MFS_1	PF07690	-	-	-	B - annotated and not found
PF3D7_0104800	novel putative transporter 1, putative	Q8I291	MFS_1	PF07690	MFS transporter superfamily	IPR036259 (includes PF01770)	23	A - annotated and found
PF3D7_0105300	cyclase-associated protein	Q8I288	CAP_C	PF08603	CAP_C	PF08603	25	A - annotated and found
PF3D7_0105600	FtsJ-like methyltransferase, putative	Q8I285	FtsJ	PF01728	FtsJ	PF01728	16.5	A - annotated and found
PF3D7_0105800	cyclin-dependent kinases regulatory subunit, putative	Q8I283	CKS	PF01111	CKS	PF01111	7.5	A - annotated and found
PF3D7_0105900	3'-5' exonuclease, putative	Q8I282	DNA_pol_A_exo1	PF01612	DNA_pol_A_exo1	PF01612	23	A - annotated and found
PF3D7_0106100	V-type proton ATPase subunit C, putative	Q8I280	V-ATPase_C	PF03223	V-ATPase_C	PF03223	29.7	A - annotated and found
PF3D7_0106200	EF hand domain-containing protein, putative	B9ZSI4	-	-	EF hand	PF00036	8.1	C - found but not annotated
PF3D7_0106200	EF hand domain-containing protein, putative	B9ZSI4	-	-	EF-hand_7	PF13499	8.1	C - found but not annotated
PF3D7_0106300	calcium-transporting ATPase	Q76NN8	Cation transporter/ATPase, N-terminus	PF00690	Cation transporter/ATPase, N-terminus	PF00690	38.1	A - annotated and found
PF3D7_0106300	calcium-transporting ATPase	Q76NN8	E1-E2_ATPase	PF00122	E1-E2_ATPase	PF00122	38.1	A - annotated and found
PF3D7_0106300	calcium-transporting ATPase	Q76NN8	Hydrolase	PF00702	-	-	-	B - annotated and not found
PF3D7_0106300	calcium-transporting ATPase	Q76NN8	-	-	Cation_ATPase	PF13246	38.1	C - found but not annotated
PF3D7_0106300	calcium-transporting ATPase	Q76NN8	-	-	haloacid dehalogenase-like hydrolase	PF08282	38.1	C - found but not annotated
PF3D7_0106300	calcium-transporting ATPase	Q76NN8	Cation_ATPase_C	PF00689	Cation_ATPase_C	PF00689	38.1	A - annotated and found
PF3D7_0106400	pre-rRNA-processing protein TSR2, putative	Q8I278	WGG	PF10273	-	-	-	B - annotated and not found
PF3D7_0106700	small ribosomal subunit assembling AARP2 protein	Q8I275	AARP2CN	PF08142	-	-	-	B - annotated and not found
PF3D7_0106700	small ribosomal subunit assembling AARP2 protein	Q8I275	RIBIOP_C	PF04950	RIBIOP_C	PF04950	24.7	A - annotated and found
PF3D7_0106800	ras-related protein Rab-5C	Q8I274	Ras	PF00071	Ras	PF00071	29.3	A - annotated and found
PF3D7_0106900	2-C-methyl-D-erythritol 4-phosphate cytidylyltransferase, putative	Q8I273	IspD	PF01128	IspD	PF01128	21.5	A - annotated and found
PF3D7_0106900	2-C-methyl-D-erythritol 4-phosphate cytidylyltransferase, putative	Q8I273	IspD	PF01128	-	-	-	B - annotated and not found
PF3D7_0107000	centrin-1	Q8I272	DUF5580	PF17743	-	-		B - annotated and not found
PF3D7_0107000	centrin-1	Q8I272	-	-	EF hand	PF00036	17.8	C - found but not annotated
PF3D7_0107000	centrin-1	Q8I272	-	-	EF-hand domainpair	PF13499	15.7	C - found but not annotated
PF3D7_0107200	CCR4 domain-containing protein 3, putative	B9ZSI5	Exo_Endo_phos	PF03372	Exo_Endo_phos	PF03372	36.2	A - annotated and found
PF3D7_0107200	CCR4 domain-containing protein 3, putative	B9ZSI5	-	-	Exo_Endo_phos	PF03372	35.7	C - found but not annotated
PF3D7_0107400	ATP synthase-associated protein, putative	Q8I267	-	-	-	-	-	-
PF3D7_0107500	Niemann-Pick type C1-related protein	Q8I266	Patched	PF02460	Patched	PF02460	27.8	A - annotated and found
PF3D7_0107500	Niemann-Pick type C1-related protein	Q8I266	-	-	Sterol-sensing	PF12349	27.8	C - found but not annotated
PF3D7_0107600	eukaryotic translation initiation factor 2-alpha kinase 2, putative	Q8I265	Pkinase	PF00069	Pkinase	PF00069	26.2	A - annotated and found
PF3D7_0107700	dolichyl-diphosphooligosaccharide--protein glycosyltransferase subunit OST3/OST6, putative	B9ZSI6	OST3_OST6	PF04756	-	-	-	B - annotated and not found
PF3D7_0107800	double-strand break repair protein MRE11	A0A143ZUM0	Metallophos	PF00149	Metallophos	PF00149	38	A - annotated and found
PF3D7_0107800	double-strand break repair protein MRE11	A0A143ZUM0	Mre11-DNA_bind	PF04152	Mre11-DNA_bind	PF04152	38	A - annotated and found
PF3D7_0108000	proteasome subunit beta type-3, putative	Q8I261	Proteasome	PF00227	Proteasome	PF00227	35.4	A - annotated and found
PF3D7_0108400	mitochondrial carrier protein, putative	B9ZSI7	-	-	-	-	-	-
PF3D7_0108500	ELM2 domain-containing protein, putative	Q8I257	ELM2	PF01448	-	-	-	B - annotated and not found
PF3D7_0108600	DnaJ domain-containing protein, putative	Q8I256	DnaJ	PF00226	-	-	-	B - annotated and not found
PF3D7_0108800	mitochondrial carrier protein, putative	Q8I254	-	-	-	-	-	-
PF3D7_0109100	LCCL domain-containing protein	Q8I252	PA14	PF07691				B - annotated and not found
PF3D7_0109100	LCCL domain-containing protein	Q8I252	-	-	F5/F8_type_C	PF00754	20	C - found but not annotated
PF3D7_0109100	LCCL domain-containing protein	Q8I252	LCCL	PF03815	-	-	-	B - annotated and not found
PF3D7_0109200	cleavage and polyadenylation specificity factor subunit 5, putative	Q8I0V9	NUDIX_2	PF13869	NUDIX_2	PF13869	20.8	A - annotated and found
PF3D7_0109300	elongation of fatty acids protein, putative	Q8I251	ELO	PF01151	ELO	PF01151	23.2	A - annotated and found
PF3D7_0109400	tubulin-specific chaperone a, putative	Q8I250	TBCA	PF02970	-	-	-	B - annotated and not found
PF3D7_0109500	N-acetyltransferase, GNAT family, putative	Q8I249	Acetyltransferase (GNAT) domain	PF13420	Acetyltransferase (GNAT) domain	PF13420	24.7	A - annotated and found
PF3D7_0109600	cold-shock protein	Q8I248	CSD	PF00313	CSD	PF00313	12.2	A - annotated and found
PF3D7_0109700	rRNA biogenesis protein RRP36, putative	Q8I247	RRP36	PF06102	-	-	-	B - annotated and not found
PF3D7_0109800	phenylalanine--tRNA ligase alpha subunit	Q8I246	PheRS DNA binding domain 1	PF18552	-	-	-	B - annotated and not found
PF3D7_0109800	phenylalanine--tRNA ligase alpha subunit	Q8I246	tRNA-synt_2d	PF01409	tRNA-synt_2d	PF01409	26.2	A - annotated and found
PF3D7_0109850	phosphatidate cytidylyltransferase, putative	B9ZSI8	-	-	-	-	-	-
PF3D7_0109950	respiratory chain complex 2 associated protein 3	A0A143ZXB9	-	-	-	-	-	-
PF3D7_0110100	selenocysteine-specific elongation factor, putative	Q8I243	GTP_EFTU	PF00009	GTP_EFTU	PF00009	39.7	A - annotated and found
PF3D7_0110100	selenocysteine-specific elongation factor, putative	Q8I243	eEFSec_4th	PF21131	-	-	-	B - annotated and not found
PF3D7_0110200	FAD-linked sulfhydryl oxidase ERV1, putative	Q8I242	Erv1/Alr family	PF04777	Erv1/Alr family	PF04777	17.4	A - annotated and found
PF3D7_0110400	DNA-directed RNA polymerase II subunit RPB9, putative	Q8I241	RNA_POL_M_15KD	PF02150	RNA_POL_M_15KD	PF02150	7.3	A - annotated and found
PF3D7_0110400	DNA-directed RNA polymerase II subunit RPB9, putative	Q8I241	TFIIS_C	PF01096	TFIIS_C	PF01096	7.3	A - annotated and found
PF3D7_0110500	bromodomain protein 3, putative	Q8I240	Bromodomain	PF00439	Bromodomain	PF00439	16.7	A - annotated and found
PF3D7_0110600	phosphatidylinositol-4-phosphate 5-kinase	Q8I239	PIP5K	PF01504	PIP5K	PF010504	32.5	A - annotated and found
PF3D7_0110700	chromatin assembly factor 1 subunit C, putative	Q8I238	CAF1C_H4-bd	PF12265	CAF1C_H4-bd	PF12265	53.3	A - annotated and found
PF3D7_0110700	chromatin assembly factor 1 subunit C, putative	Q8I238	Ge1_WD40	PF16529	WD domain	PF00400	53.3	A - annotated and found
PF3D7_0110800	transcription initiation factor TFIIB, putative	Q8I237	TF_Zn_Ribbon	PF08271	TF_Zn_Ribbon	PF08271	19.7	A - annotated and found
PF3D7_0110800	transcription initiation factor TFIIB, putative	Q8I237	TFIIB	PF00382	TFIIB	PF00382	20.1	A - annotated and found
PF3D7_0111000	kinesin-8B, putative	Q8I235	Kinesin	PF00225	Kinesin	PF00225	46	A - annotated and found
PF3D7_0111300	P-loop containing nucleoside triphosphate hydrolase, putative	Q8I233	AAA	PF00004	AAA	PF00004	23.3	A - annotated and found
PF3D7_0111500	UMP-CMP kinase, putative	Q8I231	ADK	PF00406	ADK	PF00406	26.5	A - annotated and found
PF3D7_0111800	eukaryotic translation initiation factor 4E, putative	B9ZSJ0	IF4E	PF01652	IF4E	PF01652	22.2	A - annotated and found
PF3D7_0112000	TatD-like deoxyribonuclease	Q8I226	TatD related Dnase	PF01026	TatD related Dnase	PF01026	39.8	A - annotated and found
PF3D7_0112100	PIMMS1 protein	Q9U0N5	-	-	-	-	-	-
PF3D7_0112200	multidrug resistance-associated protein 1	Q9U0N4	ABC_tran	PF00005	-	-	-	B - annotated and not found
PF3D7_0112200	multidrug resistance-associated protein 1	Q9U0N4	ABC_membrane	PF00664	ABC_membrane	PF00664	31.6	A - annotated and found
PF3D7_0112200	multidrug resistance-associated protein 1	Q9U0N4	ABC_tran	PF00005	-	-	-	B - annotated and not found
PF3D7_0112800	Plasmodium exported protein (hyp11), unknown function	Q9U0N3	-	-	-	-	-	-
PF3D7_0113100	surface-associated interspersed protein 1.1 (SURFIN 1.1)	Q9U0N0	SICA_C	PF12319	-	-	-	B - annotated and not found
PF3D7_0113100	surface-associated interspersed protein 1.1 (SURFIN 1.1)	Q9U0N0	SICA_C	PF12319	-	-	-	B - annotated and not found
PF3D7_0113100	surface-associated interspersed protein 1.1 (SURFIN 1.1)	Q9U0N0	SICA_C	PF12319	-	-	-	B - annotated and not found
PF3D7_0113700	heat shock protein 40, type II	Q8I2E1	DnaJ	PF00226	-	-	-	B - annotated and not found
PF3D7_0113700	heat shock protein 40, type II	Q8I2E1	DnaJ_C	PF01556	DnaJ_C	PF01556	20.5	A - annotated and found
PF3D7_0113900	CX3CL1-binding protein 1	Q8I2D9	-	-	-	-	-	-
PF3D7_0114000	exported protein family 1	B9ZSJ2	-	-	-	-	-	-
PF3D7_0114100	Pfmc-2TM Maurer's cleft two transmembrane protein	B9ZSJ3	DnaJ	PF00226	-	-	-	B - annotated and not found
PF3D7_0114100	Pfmc-2TM Maurer's cleft two transmembrane protein	B9ZSJ3	DnaJ-X	PF14308	-	-	-	B - annotated and not found
PF3D7_0114700	rifin	Q8I2D4	RIFIN	PF02009	RIFIN	PF020009	11.7	A - annotated and found
PF3D7_0114800	Plasmodium exported protein (hyp7), unknown function	Q8I2D3	-	-	-	-	-	-
PF3D7_0115000	surface-associated interspersed protein 1.3 (SURFIN 1.3)	Q8I2D1	SICA_C	PF12879	-	-	-	B - annotated and not found
PF3D7_0115100	Plasmodium exported protein (PHISTa), unknown function	Q8I2C9	PRESAN	PF09687	-	-	-	B - annotated and not found
PF3D7_0115100	Plasmodium exported protein (PHISTa), unknown function	Q8I2C9	-	-	Dynamin_M	PF01031	9.6	C - found but not annotated
PF3D7_0115100	Plasmodium exported protein (PHISTa), unknown function	Q8I2C9	-	-	GED	PF02212	9.6	C - found but not annotated
PF3D7_0115200	rifin	Q8I2C8	RIFIN	PF02009	RIFIN	PF20009	14.1	A - annotated and found
PF3D7_0115300	rifin	Q8I2C7	RIFIN	PF02009	RIFIN	PF20009	11.6	A - annotated and found
PF3D7_0115400	stevor	Q8I2C6	Stevor	PF17410	-	-	-	B - annotated and not found
PF3D7_0115600	rifin	Q8I2C5	RIFIN	PF02009	RIFIN	PF20009	12.7	A - annotated and found
PF3D7_0115700	erythrocyte membrane protein 1, PfEMP1	Q8I2C4	NTS	PF15447	-	-	-	B - annotated and not found
PF3D7_0115700	erythrocyte membrane protein 1, PfEMP1	Q8I2C4	Duffy_binding	PF05424	Duffy_binding	PF05424	39.3	A - annotated and found
PF3D7_0115700	erythrocyte membrane protein 1, PfEMP1	Q8I2C4	PFEMP	PF03011	-	-	-	B - annotated and not found
PF3D7_0115700	erythrocyte membrane protein 1, PfEMP1	Q8I2C4	Duffy_binding	PF05424	-	-	-	B - annotated and not found
PF3D7_0115700	erythrocyte membrane protein 1, PfEMP1	Q8I2C4	CIDR1_gamma	PF18562	-	-	-	B - annotated and not found
PF3D7_0115700	erythrocyte membrane protein 1, PfEMP1	Q8I2C4	PFEMP1 DBL domain	PF03011	-	-	-	B - annotated and not found
PF3D7_0115700	erythrocyte membrane protein 1, PfEMP1	Q8I2C4	ATS	PF15445	-	-	-	B - annotated and not found
